# Supplementary material for: Lard Injection Matrix for Serial Crystallography
Source: Int J Mol Sci. 2020 Aug 19;21(17):5977. doi: 10.3390/ijms21175977 (PMC7504126; doi:10.3390/ijms21175977)
Supplement: Supplementary file 1 [file ijms-21-05977-s001.zip]

Archive with 1 entries (1 files):
- Lard injection matrix during SMX data collection.avi
